# Supplementary material for: Ayu: a machine intelligence tool for identification of extracellular proteins in the marine secretome
Source: Nat Commun. 2025 Mar 21;16:2793. doi: 10.1038/s41467-025-57974-5 (PMC11928666; doi:10.1038/s41467-025-57974-5)
Supplement: Supplementary file 5 — Supplementary Data 1-3 [file 41467_2025_57974_MOESM5_ESM.xlsx]

## Sheet: Table S1
PANGAEA sample ID (MetaG)	PANGAEA sample ID (MetaT)	Tara station label	Layer	Fraction range	Latitude	Longitude	Depth	Ocean region
TARA_B100001115	TARA_B100001115	TARA_122	SRF	0.22 – 3	-8.9971	-139.196	5	[SPO] South Pacific Ocean (MRGID:1910)
TARA_B100000678	TARA_B100000678	TARA_122	MES	0.22 – 3	-8.9971	-139.196	600	[SPO] South Pacific Ocean (MRGID:1910)
TARA_B100001989	TARA_B100001989	TARA_138	SRF	0.22 – 3	6.3332	-102.943	5	[NPO] North Pacific Ocean (MRGID:1908)
TARA_B100002003	TARA_B100002003	TARA_138	MES	0.22 – 3	6.3332	-102.943	450	[NPO] North Pacific Ocean (MRGID:1908)
TARA_B100000282	TARA_B100000282	TARA_041	SRF	0.22 – 3	14.6059	69.9776	5	[IO] Indian Ocean (MRGID:1904)
TARA_Y100000031	TARA_B100000101	TARA_039	MES	0.22 – 3	18.7341	66.3896	270	[IO] Indian Ocean (MRGID:1904)

## Sheet: Table S2
Organism Name	Uniprot Tax ID	BacDive ID	Cell wall type
Salinispora arenicola	168697 / 391037	8027	Gram +
Salinispora tropica	369723 / 168695	8026	Gram +
Micromonospora yangpuensis	683228	8019	Gram +
Micromonospora marina	307120	8016	Gram +
Kocuria marina	223184	7657	Gram +
Paeniglutamicibacter kerguelensis KGN15	254788	7609	Gram +
Marisediminicola antarctica	674079	7507	Gram +
Salinibacterium amurskyense DSM 16400	205941	7488	Gram +
Microbacterium sediminis	904291	7467	Gram +
Microbacterium marinum	421115	7460	Gram +
Ornithinibacter aureus HB09001	622664	6312	Gram +
Marihabitans asiaticum	415218	6310	Gram +
Marihabitans asiaticum HG667	415218	6310	Gram +
Serinicoccus profundi 0714S6-1	1078471	6284	Gram +
Serinicoccus marinus JC1078	247333	6283	Gram +
Enterococcus aquimarinus	328396	5346	Gram +
Corynebacterium maris	1224163 / 575200	3234	Gram +
Paramaledivibacter caminithermalis	191027 / 1121301	2815	Gram +
Marininema halotolerans	1155944	24644	Gram +
Marininema mesophilum DSM 45610	1048340	24643	Gram +
Streptomonospora nanhaiensis	1323731	24259	Gram +
Mycobacterium sediminis DSM 45643	1286180	24236	Gram +
Zhihengliuella flava	1285193	24207	Gram +
Janibacter cremeus	1285192	24109	Gram +
Paraoerskovia marina	1122933 / 545619	2387	Gram +
Cellulomonas marina	988821	23832	Gram +
Amphibacillus marinus J1	872970	23742	Gram +
Melghirimyces profundicolus	1242148	23327	Gram +
Salinicoccus qingdaonensis	576118	23290	Gram +
Saccharomonospora amisosensis	1128677	23219	Gram +
Salinispora pacifica	351187	23122	Gram +
Micromonospora sediminicola	946078	23118	Gram +
Marinilactibacillus piezotolerans	258723	2278	Gram +
Marinilactibacillus piezotolerans LT20	258723	2278	Gram +
Alkalibacterium putridalgicola	426703	2245	Gram +
Alkalibacterium thalassium	426701	2244	Gram +
Brevibacterium marinum	418643	1867	Gram +
Brevibacterium marinum HFW-26	418643	1867	Gram +
Exiguobacterium profundum 10c	307643	18119	Gram +
Williamsia marianensis	322609	17377	Gram +
Williamsia maris SJS 0289/JS1	72806	17374	Gram +
Chengkuizengella marina YPA3-1-1	2507566	166177	Gram +
Streptomyces tateyamensis	565073	16474	Gram +
Streptomyces xinghaiensis	1038928	16464	Gram +
Neobacillus piezotolerans	2259171	164404	Gram +
Oceanobacillus piezotolerans	2448030	164402	Gram +
Salinicoccus sediminis	1432562	163699	Gram +
Rhodococcus spongiicola	2487352	160436	Gram +
Rhodococcus xishaensis	2487364	160428	Gram +
Euzebya rosea DSM 104446	2052804	159886	Gram +
Jeotgalibacillus proteolyticus 22-7	2082395	159771	Gram +
Kocuria coralli DSM 27811	1461025	159437	Gram +
Actinomadura craniellae	2231787	158480	Gram +
Micromonospora craniellae	2294034	158459	Gram +
Corynebacterium gottingense	2041036	158398	Gram +
Marinitenerispora sediminis	1931232	157905	Gram +
Corynebacterium alimapuense	1576874	157074	Gram +
Terribacillus goriensis	386490	1517	Gram +
Bacillus pacificus EB422	2026187	140961	Gram +
Sediminivirga luteola	1774748	140907	Gram +
Bacillus australimaris NH7l_1	1326968	140878	Gram +
Chengkuizengella sediminis J15A17	1885917	140684	Gram +
Sanguibacter antarcticus	372484	14042	Gram +
Marinisporobacter balticus 59.4M	2018667	140293	Gram +
Pontibacillus litoralis	1385512 / 516703	1389	Gram +
Pontibacillus halophilus DSM 19796	516704	1388	Gram +
Jannaschia cystaugens 5SM22	266809	13666	Gram +
Saccharomonospora marina 15	882083	13436	Gram +
Pseudokineococcus marinus	351215	134182	Gram +
Ilumatobacter coccineus	467094 / 1313172	133934	Gram +
Oceanobacillus chungangensis	1229152	133918	Gram +
Pontimonas salivibrio CL-TW6	1159327	133880	Gram +
Polycladomyces abyssicola	1125966	133878	Gram +
Miniimonas arenae	676201	133608	Gram +
Nocardioides flavus Y4	2058780	133240	Gram +
Prauserella marina	530584	13323	Gram +
Amycolatopsis albispora	1804986	133131	Gram +
Brevibacterium sediminis	1857024	133018	Gram +
Amycolatopsis marina	490629	13267	Gram +
Micromonospora profundi	1420889	132666	Gram +
Brachybacterium aquaticum KWS-1	1432564	132661	Gram +
Vallitalea guaymasensis	1185412	132478	Gram +
Vallitalea guaymasensis	1185412	132478	Gram +
Domibacillus iocasae	1714016	132389	Gram +
Bacillus ectoiniformans NE-14	1494429	132385	Gram +
Halalkalibacter oceani SW109	1653776	132157	Gram +
Cytobacillus oceanisediminis	665099 / 11631	1303	Gram +
Bacillus chungangensis DSM 23837	587633	1299	Gram +
Bacillus neizhouensis	885475	1293	Gram +
Krasilnikoviella flava DSM 21481	526729	12605	Gram +
Bacillus alveayuensis TM1	279215	1260	Gram +
Metabacillus litoralis	152268	1228	Gram +
Pseudalkalibacillus hwajinpoensis SW-72	208199	1226	Gram +
Rossellomorea aquimaris TF-12	189382	1225	Gram +
Rossellomorea marisflavi	189381	1224	Gram +
Bhargavaea cecembensis DSE10	394098 / 1235279	12011	Gram +
Planococcus plakortidis	1038856	11966	Gram +
Planococcus donghaensis	414778 / 933115	11965	Gram +
Paenibacillus donghaensis	414771	11638	Gram +
Spinactinospora alkalitolerans	687207	11265	Gram +
Nocardiopsis kunsanensis	141693	11236	Gram +
Nocardiopsis aegyptia	220378	11215	Gram +
Nocardioides marinus CL-DD14	374514	11126	Gram +
Aeromicrobium tamlense	375541	11063	Gram +
Aeromicrobium marinum T2	585531	11057	Gram +
Albimonas pacifica P-50-3	-	133988	Gram -
Algibacter aquaticus SK-16	-	140562	Gram -
Algoriphagus aquimarinus DSM 23399	-	17704	Gram -
Algoriphagus confluentis HJM-2	-	140941	Gram -
Aliiglaciecola lipolytica E3	-	133419	Gram -
Alteraurantiacibacter aquimixticola SSKS-13	-	166167	Gram -
Aquibium oceanicum B7	-	140989	Gram -
Aquibium oceanicum B7	-	140989	Gram -
Bacterioplanoides pacificum sw100	-	133276	Gram -
Brevundimonas mediterranea	-	2311	Gram -
Celeribacter baekdonensis L-6	-	23239	Gram -
Chryseobacterium buanense HM0024	-	5741	Gram -
Chryseobacterium marinum KCCM 42689	-	134294	Gram -
Cognatishimia maritima GSW-6	-	24507	Gram -
Croceicoccus pelagius Ery9	-	133013	Gram -
Croceicoccus ponticola GM-16	-	166514	Gram -
Cysteiniphilum litorale DSM 101832	-	140321	Gram -
Devosia indica IO390501	-	164309	Gram -
Devosia naphthalenivorans CM5-1		164276	Gram -
Dyadobacter jejuensis AM1R11	-	130271	Gram -
Echinicola rosea JL3085	-	140501	Gram -
Echinicola vietnamensis DSM 17526	-	17718	Gram -
Epibacterium mobile DSM 23402	-	13785	Gram -
Erythrobacter dokdonensis DSW-74	-	5396	Gram -
Erythrobacter donghaensis SW-132	-	5394	Gram -
Erythrobacter ramosus E5	-	5387	Gram -
Flavobacterium arcticum SM1502	-	133125	Gram -
Flavobacterium nitratireducens N1	-	133920	Gram -
Fulvivirga imtechensis AK7	-	133772	Gram -
Fulvivirga kasyanovii CCTCC AB 206119	-	134217	Gram -
Gallaecimonas xiamenensis 3-C-1	-	130813	Gram -
Halomonas cupida DSM 4740	-	6015	Gram -
Halomonas venusta DSM 4743	-	6019	Gram -
Halopseudomonas oceani KX 20	-	132649	Gram -
Hyunsoonleella jejuensis CNU-004		5739	Gram -
Jannaschia aquimarina GSW-M26	-	24489	Gram -
Joostella marina EN5	-	5732	Gram -
Kordiimonas aquimaris KCCM 42940	-	133810	Gram -
Luteimonas marina FR1330	-	17470	Gram -
Maliponia aquimaris MM-10	-	141072	Gram -
Maribacter arenosus CAU 1321	-	133202	Gram -
Mariniradius saccharolyticus AK6	-	24725	Gram -
Marinobacter fuscus NH169-3	2109942	159754	Gram -
Marinomonas hwangdonensis HDW-15	-	133771	Gram -
Marinomonas polaris CK13	-	11272	Gram -
Marivivens donghaensis AM-4	-	140928	Gram -
Marivivens donghaensis AM-4	-	140928	Gram -
Mesorhizobium sediminum YIM M12096	-	133222	Gram -
Methylorubrum salsuginis MR	-	134237	Gram -
Microbacterium maritypicum 319	-	7409	Gram -
Monaibacterium marinum C7	-	140420	Gram -
Muricauda iocasae L2	2055905	159871	Gram -
Muricauda taeanensis Ar-22	-	24031	Gram -
Myroides aquimaris SW105	-	133979	Gram -
Myroides marinus JS-08	-	5623	Gram -
Oceanibaculum indicum P24	-	133449	Gram -
Oceanibaculum nanhaiense L54-1-50	-	158573	Gram -
Oceanimonas doudoroffii 70	-	289	Gram -
Parahaliea maris HSLHS9	-	167356	Gram -
Pelagerythrobacter aerophilus Ery1	-	166543	Gram -
Pelagerythrobacter marensis MSW-14		5398	Gram -
Pelagicoccus albus YM14-201	-	134247	Gram -
Pelagicoccus mobilis 02PA-Ca-133	-	134246	Gram -
Persicitalea jodogahamensis Shu-9-SY12-35C		134231	Gram -
Polaribacter insulae OITF-22	-	141043	Gram -
Polaribacter litorisediminis OITF-11	1908341	140599	Gram -
Polaribacter vadi LPB0003	1774273	133317	Gram -
Pontixanthobacter confluentis KEM-4	-	133169	Gram -
Pseudoalteromonas arctica A 37-1-2	-	12701	Gram -
Pseudoalteromonas gelatinilytica NH153	-	132999	Gram -
Pseudodonghicola xiamenensis Y-2	-	13832	Gram -
Pseudomonas abyssi MT5	-	159712	Gram -
Pseudomonas alcaliphila AL 15-21	-	13129	Gram -
Pseudomonas taeanensis MS-3	-	24433	Gram -
Pseudooceanicola onchidii XY-99	-	168348	Gram -
Pseudoruegeria aquimaris SW-255	-	134212	Gram -
Psychrobacter aquimaris SW-210	-	8196	Gram -
Psychrobacter celer SW-238	-	8207	Gram -
Psychrobacter namhaensis SW-242	-	8201	Gram -
Pukyongia salina RR4-38	-	166316	Gram -
Puniceibacterium confluentis JSSK-17	-	140731	Gram -
Qipengyuania aquimaris SW110	-	134092	Gram -
Qipengyuania flava SW-46	-	5385	Gram -
Rheinheimera aquimaris SW-353		2460	Gram -
Roseibacterium persicicum KMU-115		167420	Gram -
Roseicyclus marinus MCCC 1K03242	-	158729	Gram -
Salaquimonas pukyongi RR3-28	-	160625	Gram -
Salipiger pallidus DCSW07	-	140981	Gram -
Shewanella dokdonensis UDC329	-	23252	Gram -
Shewanella marisflavi SW-117	-	134098	Gram -
Shewanella profunda LT13a	-	14072	Gram -
Shewanella ulleungensis MMS16-UL253	-	159742	Gram -
Sphingopyxis alaskensis DSM 13593	-	14273	Gram -
Sphingosinithalassobacter portus FM6	-	164339	Gram -
Thalassobaculum fulvum HSF7	-	141073	Gram -
Thalassococcus profundi WRAS1	-	164142	Gram -
Thalassospira indica PB8B	1891279	133272	Gram -
Thalassospira marina CSC3H3	-	159890	Gram -
Thioclava nitratireducens 25B10_4	-	140534	Gram -
Vibrio ouci JCM 32690	-	164331	Gram -
Wenyingzhuangia fucanilytica CZ1127	-	132995	Gram -
Algibacter aquimarinus KYW589	-	133907	Gram -
Aliagarivorans marinus AAM1	561965	498	Gram -
Altererythrobacter insulae BPTF-M16	2169535	166460	Gram -
Alteromonas flava P0211	2048003	167679	Gram -
Alteromonas ponticola MYP5	2720613	166612	Gram -
Aquimarina celericrescens NS08	1964542	158803	Gram -
Aquimarina longa SW024	1080221	133847	Gram -
Aurantiacicella marina 2A-8	-	140944	Gram -
Cellulophaga pacifica R3664	219707	133654	Gram -
Christiangramia antarctica R17H11	2058158	167999	Gram -
Christiangramia marina KCTC 12366	409436	133548	Gram -
Christiangramia oceani JCM 18809	1294290	162303	Gram -
Christiangramia planctonica JCM 18807	1294291	162302	Gram -
Christiangramia portivictoriae UST040801-001	326069	5718	Gram -
Christiangramia sediminilitoris GHTF-27	1820335	141066	Gram -
Croceivirga lutea CSW06	1775167	133397	Gram -
Cysteiniphilum halobium DSM 103992		166288	Gram -
Dokdonia lutea SFD34	1835608	158740	Gram -
Facilibium subflavum DSM 103991	-	166289	Gram -
Fangia hongkongensis UST040201-002	-	5754	Gram -
Flammeovirga kamogawensis	373891	24011	Gram -
Gelidibacter mesophilus 2SM29	1121912	5598	Gram -
Gilvimarinus chinensis DSM 19667	396005	17899	Gram -
Glycocaulis profundi ZYF765	2518983	164440	Gram -
Gracilimonas tropica DSM 19535	1121930	17764	Gram -
Halomonas marinisediminis 204	2546095	166357	Gram -
Hanstruepera ponticola MM-14	2042995	158791	Gram -
Henriciella pelagia LA220	1977912	140997	Gram -
Hyphobacterium indicum 2ED5	2162714	159821	Gram -
Hyunsoonleella aestuarii KYW371	912802	133861	Gram -
Kangiella taiwanensis KT1	1079179	133783	Gram -
Kordiimonas lipolytica M41	1662421	140838	Gram -
Maribacter aestuarii GY20	1130723	133998	Gram -
Maribacter antarcticus CL-AP4	505250	5614	Gram -
Maribacter forsetii KT02ds 18-6	444515	5612	Gram -
Maribacter litorisediminis HPTF-2	1846261	133148	Gram -
Maribacter lutimaris KJ4	1130724	140859	Gram -
Maribacter maritimus HMF3635	2231015	159865	Gram -
Maribacter pelagius CBA3204	1417663	140774	Gram -
Marinitoga litoralis MC3	570855	17044	Gram -
Marinobacter daepoensis SW-156	262077	483	Gram -
Marinobacterium coralli R-40509	693965	133616	Gram -
Marinobacterium litorale DSM 23545	404770	461	Gram -
Marinobacterium maritimum AR11	500162	133509	Gram -
Marinobacterium zhoushanense WM3	1679163	140627	Gram -
Marinomonas flavescens ANRC-JHZ47	2529379	166251	Gram -
Mesonia mobilis DSM 19841	-	5617	Gram -
Mesonia mobilis DSM 19841	369791	5617	Gram -
Muricauda indica 3PC125-7	2081978	158733	Gram -
Muricauda marina H19-56	1775168	140527	Gram -
Oceaniglobus indicus 1-19b	2047749	141105	Gram -
Parasphingorhabdus litoris FR1093	394733	14282	Gram -
Photobacterium alginatilyticum P03D4	1775171	140486	Gram -
Planktomarina temperata DSM 22400	1284658	24527	Gram -
Polaribacter marinaquae RZW3-2	1642819	133198	Gram -
Polaribacter marinivivus GYSW-15	1524260	167862	Gram -
Ponticoccus litoralis CL-GR66	422297	13846	Gram -
Ponticoccus litoralis CL-GR66	422297	13846	Gram -
Pseudophaeobacter arcticus 20188	385492	13733	Gram -
Pseudorhodobacter aquimaris HDW-19	687412	133680	Gram -
Pseudovibrio japonicus IAM 15442	366534	134242	Gram -
Psychrilyobacter atlanticus HAW-EB21	271091	5784	Gram -
Psychrobacter submarinus DSM 14161	154108	8186	Gram -
Psychroserpens damuponensis F051-1	943936	133850	Gram -
Robiginitomaculum antarcticum DSM 21748	437507	6224	Gram -
Shewanella aquimarina SW-120	260365	134099	Gram -
Shewanella litoralis MMS16-UL482	2282700	159740	Gram -
Shewanella marina C4	487319	133464	Gram -
Shewanella marina C4	487319	133464	Gram -
Shewanella saliphila MMS16-UL250	2282698	159741	Gram -
Shimia biformata CC-AMW-C	1294299	134055	Gram -
Shimia litoralis CL-ES2	-	13847	Gram -
Sphingomicrobium astaxanthinifaciens CC-AMO-30B	1227949	133944	Gram -
Sphingomicrobium flavum CC-AMZ-30N	1229164	134044	Gram -
Sphingomicrobium marinum CC-AMZ-30M	1227950	134043	Gram -
Spongiibacter taiwanensis SPT1	1748242	133174	Gram -
Sulfitobacter indolifex DSM 14862	225422	13684	Gram -
Tamlana agarivorans JW-26	481183	134350	Gram -
Tenacibaculum agarivorans HZ1	1908389	141110	Gram -
Thalassocella blandensis ISS155	2584524	167510	Gram -
Vibrio litoralis MANO22D	335972	17312	Gram -
Winogradskyella aurantiaca KACC 18883	2219558	159763	Gram -
Winogradskyella costae Z3138	2697008	167349	Gram -
Winogradskyella forsetii HL857	2686077	167323	Gram -
Winogradskyella helgolandensis Z963	2697010	167435	Gram -
Winogradskyella ludwigii HL116	2686076	167322	Gram -
Winogradskyella schleiferi Z215	2686078	167321	Gram -
Winogradskyella vidalii HL634	2615024	167319	Gram -
Winogradskyella wichelsiae Z738	2697007	167426	Gram -
Acinetobacter venetianus RAG-1	-	8144	Gram -
Aequorivita lipolytica Y10-2	-	5476#ref120619	Gram -
Algoriphagus marincola SW2	-	17696	Gram -
Aquimarina latercula SIO-1		5591	Gram -
Aquimarina muelleri DSM 19832	-	5594	Gram -
Botrimarina mediterranea Spa11		160513	Gram -
Ekhidna lutea BiosLi/39	-	3833	Gram -
Euzebyella saccharophila 7SM30	-	133614	Gram -
Flavobacterium frigidimaris KUC-1	-	5538	Gram -
Halomonas nanhaiensis DSM 25561	-	24094	Gram -
Henriciella marina IS4	-	6221	Gram -
Hirschia maritima GSW-2	-	6200	Gram -
Lutibacter oricola UDC377	-	130332	Gram -
Lutimaribacter litoralis KU5D5	-	130638	Gram -
Maribacter hydrothermalis JCM 31510	1836467	164080	Gram -
Maricaulis maris CM 11	-	6208	Gram -
Marinobacter denitrificans JB02H27	-	168141	Gram -
Marinobacter excellens Fg86	218670	134494	Gram -
Marinobacter nitratireducens JCM 18428	-	162244	Gram -
Marinobacter salarius R9sw1	-	130155	Gram -
Marinobacter similis A3d10	-	130156	Gram -
Marinobacter zhanjiangensis DSM 21077	-	494	Gram -
Marinobacterium marisflavi IMCC 4074	-	168334	Gram -
Marinomonas mediterranea MMB-1	-	11270	Gram -
Moritella marina MP-1	-	132847	Gram -
Muricauda aequoris NH166	2306997	167131	Gram -
Muricauda hadalis MT-229	2597517	167036	Gram -
Muricauda oceanensis 40DY170	-	166716	Gram -
Muricauda oceani JCM 33902	-	164689	Gram -
Muricauda profundi BC31-3-A3	-	168200	Gram -
Nonlabens xylanidelens SW256	-	5724	Gram -
Oceanospirillum maris 101	-	11289	Gram -
Palleronia rufa DSM 106827	-	159641	Gram -
Paraglaciecola chathamensis S18K6	-	136873	Gram -
Parahaliea mediterranea 7SM29	-	497	Gram -
Paraperlucidibaca baekdonensis RL-2	-	8210	Gram -
Parasphingorhabdus flavimaris SW-151	-	14279	Gram -
Pelagicoccus enzymogenes NFK12	2773457	170150	Gram -
Pelagimonas phthalicica KU27E1	-	23238	Gram -
Phaeobacter gallaeciensis BS 107		24493	Gram -
Phaeovulum vinaykumarii JA 123	-	13822	Gram -
Photobacterium aphoticum M46		17240	Gram -
Photobacterium aquae AE6	1195763	131276	Gram -
Polaribacter atrinae JCM 19202	1333662	162428	Gram -
Polaribacter huanghezhanensis SM1202	-	167572	Gram -
Pseudoalteromonas aurantia Cerbom 208	43654	12676	Gram -
Pseudoalteromonas citrea DSM 8771	-	12677	Gram -
Pseudoalteromonas piscicida MB-1	-	139570	Gram -
Pseudoalteromonas rubra Cerbom 18	-	12681	Gram -
Pseudoalteromonas undina 272	43660	12682	Gram -
Pseudohaliea rubra CM41-15a	-	496	Gram -
Pseudomonas xanthomarina NRIC 0617	-	13135	Gram -
Psychrobacter pacificensis DSM 23406	-	8205	Gram -
Qipengyuania seohaensis SW-135	-	5384	Gram -
Reichenbachiella agariperforans R3525	-	5470	Gram -
Roseivirga misakiensis SK-8	-	159410	Gram -
Roseobacter insulae YSTF-M11	2859783	170663	Gram -
Ruegeria arenilitoris CCUG 62412	1173585	156521	Gram -
Ruegeria atlantica 1480	81569	13780	Gram -
Ruegeria gelatinovorans B6	-	13801	Gram -
Ruegeria litorea R37	-	130634	Gram -
Ruegeria mediterranea M17	1280832	130635	Gram -
Ruegeria sediminis CAU 1488	2583820	167793	Gram -
Shewanella indica KJW27	768528	14086	Gram -
Shimia aestuarii JC2049	254406	13803	Gram -
Spongiibacter marinus 5IX/A0/131	-	17904	Gram -
Sulfitobacter donghicola DSW-25	-	13800	Gram -
Tenacibaculum amylolyticum C526	104269	5646	Gram -
Tenacibaculum aquimarinum K20-16	2910675	170194	Gram -
Tenacibaculum gallaicum A37.1	-	5653	Gram -
Thalassospira australica JCM 31222	-	163969	Gram -
Vibrio thalassae MD16	-	132189	Gram -
Zobellia uliginosa 553	-	5664	Gram -
Abyssibacter profundi OUC007	2182787	159837	Gram -
Actibacterium pelagium JN33	2029103	141146	Gram -
Aequoribacter fuscus KACC 15529	2518989	166411	Gram -
Alcanivorax hongdengensis A-11-3	1177179	133431	Gram -
Alcanivorax marinus R8-12	1177169	133994	Gram -
Algibacter agarilyticus KYW563	1109739	134021	Gram -
Aliidiomarina taiwanensis AIT1	946228	133686	Gram -
Alteromonas aestuariivivens JDTF-113	1938339	140995	Gram -
Alteromonas australica H 17	589873	130151	Gram -
Alteromonas confluentis DSSK2-12	1656094	167561	Gram -
Alteromonas genovensis DSM 23844	471225	450	Gram -
Alteromonas halophila JSM 073008	516698	168991	Gram -
Alteromonas lipolytica JW12	1856405	133345	Gram -
Alteromonas macleodii 107	28108	444	Gram -
Alteromonas marina SW-47	203795	135091	Gram -
Alteromonas mediterranea Adriatic-2	314275	445	Gram -
Alteromonas naphthalenivorans JCM 17741	715451	162094	Gram -
Alteromonas nigrifaciens DB 574	28109	12685	Gram -
Alteromonas pelagimontana 5.12	1858656	140746	Gram -
Alteromonas portus JCM 32687	2565549	164327	Gram -
Alteromonas profundi JCM 33893	2696062	164688	Gram -
Alteromonas sediminis U0105	2259342	166518	Gram -
Amylibacter kogurei 4G11	1889778	159735	Gram -
Aquimarina aggregata RZW4-3-2	1642818	140504	Gram -
Aquisalinus luteolus NH6-79	1566827	132998	Gram -
Arcobacter marinus CL-S1	505249	2100	Gram -
Aurantiacibacter gangjinensis K7-2	502682	133565	Gram -
Aureicoccus marinus SG-18	754435	133899	Gram -
Beneckea nereis DSM 19584	693	17325	Gram -
Beneckea nigripulchritudo 164	28173	17326	Gram -
Bermanella marisrubri RED65	207949	11297	Gram -
Celeribacter halophilus ZXM137	576117	13861	Gram -
Celeribacter neptunius H 14	588602	13855	Gram -
Cellulophaga tyrosinoxydans EM41	504486	5503	Gram -
Cerasicoccus arenae YM26-026	424488	134262	Gram -
Christiangramia aestuarii BS12	1028746	133966	Gram -
Christiangramia echinicola DSM 19838	279359	5717	Gram -
Christiangramia flava JLT2011	1486245	167517	Gram -
Christiangramia forsetii KT0803	411154	24046	Gram -
Christiangramia forsetii KT0803	411153	24046	Gram -
Christiangramia fulva JCM 32369	2126553	164243	Gram -
Christiangramia gaetbulicola RA5-111	703340	5719	Gram -
Christiangramia lutea YJ019	1607951	167515	Gram -
Christiangramia sabulilitoris HSMS-1	2583991	167637	Gram -
Christiangramia salexigens LPB0144	1913577	159710	Gram -
Christiangramia salexigens LPB0144	1913577	159710	Gram -
Cobetia marina DSM 4741	28258	6002	Gram -
Cohaesibacter gelatinilyticus CL-GR15	372072	17664	Gram -
Colwellia ponticola OISW-25	2304625	166230	Gram -
Coraliomargarita akajimensis 04OKA010-24	583355	17651	Gram -
Coraliomargarita akajimensis 04OKA010-24	395922	17651	Gram -
Croceibacter atlanticus CIP 108009	216432	135526	Gram -
Croceicoccus marinus E4A9	450378	133445	Gram -
Dissulfurirhabdus thermomarina SH388	1765737	132569	Gram -
Dokdonia sinensis SH27	2479847	167968	Gram -
Donghicola eburneus SW-277	393278	24510	Gram -
Epibacterium horizontis O3.65	1768241	158322	Gram -
Epibacterium multivorans MD5	928856	13843	Gram -
Erythrobacter dokdonensis DSW-74	328225	5396	Gram -
Erythrobacter litoralis T4	39960	5381	Gram -
Euzebyella marina CCTCC AB 2014348	1761453	133394	Gram -
Flagellimonas aquimarina ECD12	2201895	159764	Gram -
Flagellimonas eckloniae KCCM 42307	346185	134211	Gram -
Flagellimonas flava A11	570519	5744	Gram -
Flagellimonas maritima HME9304	1383885	166844	Gram -
Flagellimonas maritima HME9304	1383885	166844	Gram -
Flavimaricola marinus MDM-7	1819565	140822	Gram -
Formosa agariphila M-2Alg 35-1	1347342	5588	Gram -
Formosa algae DSM 16476	225843	131144	Gram -
Formosa maritima 1494	2592046	167618	Gram -
Formosa sediminum PS13	2594004	167596	Gram -
Gramella oceanisediminis GC03-9	2920386	170796	Gram -
Grimontia celeris 96-237	1796497	140804	Gram -
Halioglobus pacificus S1-72	930806	23577	Gram -
Halobacteriovorax vibrionivorans BL9	2152716	164426	Gram -
Halomonas aestuarii Hb3	1897729	158746	Gram -
Halomonas axialensis 1723a	115555	6040	Gram -
Halomonas eurihalina F9-6	42566	6026	Gram -
Halomonas hydrothermalis 1878c	115561	6041	Gram -
Halomonas icarae JCM 33602	2691040	164608	Gram -
Halomonas pacifica 62	77098	6017	Gram -
Halomonas sulfidaeris Esulfide1	115553	6039	Gram -
Halomonas titanicae BH1	664683	6076	Gram -
Henriciella barbarensis LMG 28705	86342	140992	Gram -
Idiomarina abyssalis DSM 15222	86102	6228	Gram -
Idiomarina abyssalis DSM 15222	86102	6228	Gram -
Idiomarina baltica OS145	190892	6226	Gram -
Idiomarina indica SW104	1159017	133925	Gram -
Idiomarina indica SW104	1159017	133925	Gram -
Idiomarina loihiensis L2-TR	135577	6229	Gram -
Idiomarina tyrosinivorans CC-PW-9	1445662	133294	Gram -
Idiomarina xiamenensis 10-D-4	740709	169102	Gram -
Idiomarina zobellii DSM 15924	86103	6230	Gram -
Jejuia pallidilutea EM39	504487	5728	Gram -
Kangiella geojedonensis YCS-5	914150	133675	Gram -
Ketobacter alkanivorans GI5	1917421	159863	Gram -
Kordia algicida OT-1	221066	133649	Gram -
Kordia antarctica KCTC 32292	1218801	134041	Gram -
Kriegella aquimaris DSM 19886	192904	5738	Gram -
Leeuwenhoekiella aequorea CCUG 50091	283736	153533	Gram -
Leeuwenhoekiella aestuarii R-48165	2249426	166692	Gram -
Leeuwenhoekiella blandensis CECT 7118	360293	134192	Gram -
Leeuwenhoekiella marinoflava DSM 3653	988	5602	Gram -
Leeuwenhoekiella nanhaiensis G18	1655491	140891	Gram -
Leeuwenhoekiella palythoae DSM 19859	573501	5603	Gram -
Leeuwenhoekiella polynyae JCM 30387	1550906	163780	Gram -
Lewinella aquimaris HDW-36	1835722	133002	Gram -
Lewinella lacunae KCTC 42187	1517758	140717	Gram -
Lishizhenia tianjinensis H6	477690	133499	Gram -
Litorivita pollutaquae FSX-11	2200892	159817	Gram -
Lutibacter agarilyticus KYW566	1109740	24048	Gram -
Lutibacter profundi LP1	1622118	132984	Gram -
Mameliella alba JLT354-W	561184	13854	Gram -
Maribacter algarum RZ26	2578118	166714	Gram -
Maribacter algicola PoM-212	2498892	164418	Gram -
Maribacter aquivivus KMM 3949	228958	5606	Gram -
Maribacter arcticus DSM 23546	561365	5613	Gram -
Maribacter aurantiacus KCTC 52409	1882343	133387	Gram -
Maribacter caenipelagi HD-44	1447781	168864	Gram -
Maribacter cobaltidurans B1	1178778	141154	Gram -
Maribacter dokdonensis DSW-8	320912	5608	Gram -
Maribacter hydrothermalis JCM 31510	1836467	164080	Gram -
Maribacter litoralis SDRB-Phe2	2059726	159839	Gram -
Maribacter orientalis DSM 16471	228957	5605	Gram -
Maribacter polysiphoniae DSM 23514	429344	5609	Gram -
Maribacter spongiicola W15M10	1206753	131365	Gram -
Maribacter stanieri DSM 19891	440514	5615	Gram -
Maribacter ulvicola M-3Alg 46-1	228959	5607	Gram -
Maribacter vaceletii W13M1A	1206816	131366	Gram -
Maribellus luteus XSD2	2305463	166182	Gram -
Marinicauda pacifica P-1 km-3	1133559	133923	Gram -
Marinicella litoralis DSM 25488	644220	17915	Gram -
Marinicella pacifica sw153	1171543	132977	Gram -
Marinirhabdus gelatinilytica NH83	1703343	132988	Gram -
Marinobacter adhaerens HP15	1033846	493	Gram -
Marinobacter antarcticus ZS2-30	564117	133761	Gram -
Marinobacter flavimaris SW145	262076	481	Gram -
Marinobacter guineae M3B	432303	134296	Gram -
Marinobacter litoralis SW-45	187981	138451	Gram -
Marinobacter lutaoensis T 5054	135739	484	Gram -
Marinobacter maritimus CK47	277961	486	Gram -
Marinobacter mobilis CGMCC 1.7059	488533	134085	Gram -
Marinobacter nauticus 179	1163748 / 351348	475	Gram -
Marinobacter pelagius HS225	379482	134311	Gram -
Marinobacter profundi PWS21	2666256	169030	Gram -
Marinobacter psychrophilus 20041	330734	134346	Gram -
Marinobacter salexigens KCTC 52545	2919747	158675	Gram -
Marinobacter salinus Hb8	1420917	133343	Gram -
Marinobacter salsuginis SD-14B	418719	489	Gram -
Marinobacter segnicrescens SS011B1-4T	430453	134254	Gram -
Marinobacterium aestuarii ST58-10	1821621	158614	Gram -
Marinobacterium lutimaris AN9	568106	463	Gram -
Marinobacterium nitratireducens CGMCC 1.7286	518897	133470	Gram -
Marinobacterium stanieri 146	49186	457	Gram -
Marinomonas ushuaiensis U1	263818	11271	Gram -
Marinomonas ushuaiensis U1	263818	11271	Gram -
Maritalea mobilis E6	483324	133451	Gram -
Maritalea mobilis E6	483324	133451	Gram -
Maritalea mobilis E6	483324	133451	Gram -
Maritimibacter alkaliphilus DSM 100037	404236	130632	Gram -
Maritimibacter alkaliphilus DSM 100037	404236	130632	Gram -
Marivita hallyeonensis DPG-28	996342	130639	Gram -
Marivita hallyeonensis DPG-28	996342	130639	Gram -
Marortus luteolus ZX-21	2067667	166469	Gram -
Meridianimarinicoccus roseus TG-679	2072018	166428	Gram -
Meridianimarinicoccus roseus TG-679	2072018	166428	Gram -
Mesonia maritima 15-S14-6	1793873	140348	Gram -
Mesonia maritima 15-S14-6	1793873	140348	Gram -
Methylophaga aminisulfidivorans MP	1026882	134269	Gram -
Minwuia thermotolerans SY3-15	2056226	159812	Gram -
Muricauda alvinocaridis SCR12	2530200	164551	Gram -
Muricauda aquimarina SW-63	254955	133699	Gram -
Muricauda chongwuensis H ICW	2697365	168442	Gram -
Muricauda hymeniacidonis 176CP4-71	2517819	166284	Gram -
Muricauda lutimaris SMK-108	475082	134341	Gram -
Muricauda nanhaiensis SM1704	2292706	166526	Gram -
Muricauda ochracea JCM 33817	2696472	164657	Gram -
Muricauda olearia 5KCCM90075	552546	133485	Gram -
Muricauda pacifica SW027	1080225	131512	Gram -
Muricauda sediminis 40Bstr401	2696468	166888	Gram -
Muricauda taeanensis 105	1005926	133943	Gram -
Muriicola jejuensis EM44	504488	5740	Gram -
Neptunicella marina S27-2	2125989	158718	Gram -
Nitratireductor indicus RC92-7	721133	133633	Gram -
Oceanipulchritudo coccoides CK1056	2706888	166690	Gram -
Oleiphilus messinensis ME102	141451	11299	Gram -
Oleispira antarctica RB-8	188908	11291	Gram -
Olleya aquimaris L-4	639310	5727	Gram -
Owenweeksia hongkongensis DSM 17368	926562	3250	Gram -
Pacificibacter marinus HDW-9	658057	13772	Gram -
Parasphingorhabdus marina FR1087	1123272	14283	Gram -
Paraurantiacibacter namhicola KYW48	645517	133617	Gram -
Parerythrobacter jejuensis KCTC 23090	795812	133796	Gram -
Parvularcula marina SM1705	2292771	166173	Gram -
Pelagerythrobacter marinus H32	538382	133493	Gram -
Pelagibius litoralis CL-UU02	374515	133435	Gram -
Pelagimonas varians SH4-1	696760	23243	Gram -
Phaeobacter gallaeciensis BS 107	60890	24493	Gram -
Phaeobacter inhibens T5	221822	13731	Gram -
Phaeobacter italicus DSM 26436	481446	13848	Gram -
Phaeobacter piscinae 27-4	1580596	158275	Gram -
Phaeobacter porticola P97	1844006	140086	Gram -
Photobacterium angustum 68	661	17227	Gram -
Photobacterium aquimaris LC2-065	512643	17237	Gram -
Photobacterium chitinilyticum JCM 32689	2485123	164329	Gram -
Photobacterium damsela subsp. piscicida K-1	38294	17229	Gram -
Photobacterium damselae C-8	38293	136605	Gram -
Photobacterium frigidiphilum SL13	264736	17232	Gram -
Photobacterium gaetbulicola Gung47	1295392	23340	Gram -
Photobacterium galatheae S2753	1654360	131557	Gram -
Photobacterium ganghwense FR1311	320778	17233	Gram -
Photobacterium ganghwense FR1311	320778	17233	Gram -
Photobacterium indicum DSM 5151	81447	17222	Gram -
Photobacterium jeanii R-2567	858640	130749	Gram -
Photobacterium kishitanii pjapo.1.1	318456	17235	Gram -
Photobacterium lipolyticum M37	266810	17225	Gram -
Photobacterium lutimaris DF-42	388278	17234	Gram -
Photobacterium marinum AK15	1056511	23431	Gram -
Photobacterium phosphoreum DSM 15556	659	17221	Gram -
Photobacterium profundum DSJ4	74109	17230	Gram -
Photobacterium proteolyticum 43082	1903952	140479	Gram -
Photobacterium proteolyticum 43082	1903952	140479	Gram -
Photobacterium rosenbergii DSM 19138	294936	17231	Gram -
Photobacterium sanctipauli DSM 100436	1342794	130750	Gram -
Photobacterium sanguinicancri Mj110	875932	132601	Gram -
Planctobacterium marinum K7	1631968	133415	Gram -
Planktotalea frisia SH6-1	696762	13865	Gram -
Pleionea mediterranea DSM 25350	523701	24763	Gram -
Polaribacter aquimarinus ZY113	2100726	166123	Gram -
Polaribacter butkevichii CCUG 48005	218490	152919	Gram -
Polaribacter cellanae SM13	2818493	170187	Gram -
Polaribacter dokdonensis DSW-5	1300348	5627	Gram -
Polaribacter filamentus 215	53483	5626	Gram -
Polaribacter gangjinensis JCM 16152	574710	161734	Gram -
Polaribacter glomeratus CIP 103112	102	136694	Gram -
Polaribacter haliotis RA4-7	1888915	133261	Gram -
Polaribacter irgensii 23-P	313594	137343	Gram -
Polaribacter marinus MSW13	2916838	170804	Gram -
Polaribacter pacificus JCM 31460	1775173	164066	Gram -
Polaribacter pectinis L12M9	2738844	170188	Gram -
Polaribacter porphyrae LNM-20	1137780	133846	Gram -
Polaribacter reichenbachii 6Alg 8	996801	167705	Gram -
Polaribacter sejongensis KCTC 23670	985043	133931	Gram -
Pontixanthobacter aquaemixtae JSSK-8	1958940	140729	Gram -
Pseudazoarcus pumilus SY39	2067960	166474	Gram -
Pseudidiomarina aestuarii KYW314	624146	133584	Gram -
Pseudidiomarina donghaiensis 908033	519452	133467	Gram -
Pseudidiomarina marina PIM1	502366	133427	Gram -
Pseudidiomarina tainanensis 908087	502365	133466	Gram -
Pseudoalteromonas agarivorans DSM 14585	176102	12693	Gram -
Pseudoalteromonas aliena SW19	247523	12699	Gram -
Pseudoalteromonas amylolytica JW1	1859457	168657	Gram -
Pseudoalteromonas atlantica CIP 104721	288	174334	Gram -
Pseudoalteromonas byunsanensis FR1199	327939	134146	Gram -
Pseudoalteromonas caenipelagi JBTF-M23	2726988	167027	Gram -
Pseudoalteromonas carrageenovora DSM 6820	227	12683	Gram -
Pseudoalteromonas denitrificans DSM 6059	1123010	12678	Gram -
Pseudoalteromonas distincta DSM 12749	77608	131079	Gram -
Pseudoalteromonas elyakovii 40MC	81037	131080	Gram -
Pseudoalteromonas espejiana 261	28107	12684	Gram -
Pseudoalteromonas flavipulchra DSM 14401	137779	12690	Gram -
Pseudoalteromonas fuliginea DSM 15748	1872678	448	Gram -
Pseudoalteromonas haloplanktis 545	228	12679	Gram -
Pseudoalteromonas lipolytica DSM 22356	570156	12702	Gram -
Pseudoalteromonas luteoviolacea CH 130	43657	12680	Gram -
Pseudoalteromonas maricaloris DSM 15914	184924	131096	Gram -
Pseudoalteromonas marina mano4	1117316	12700	Gram -
Pseudoalteromonas mariniglutinosa DSM 15203	206042	12695	Gram -
Pseudoalteromonas neustonica KCCM 43187	1840331	140626	Gram -
Pseudoalteromonas peptidolytica F12-50-A1	1315280	12687	Gram -
Pseudoalteromonas phenolica JCM 21460	161398	163197	Gram -
Pseudoalteromonas piratica OCN003	1348114	140699	Gram -
Pseudoalteromonas profundi TP162	1774956	133216	Gram -
Pseudoalteromonas prydzensis MB8-11	182141	12689	Gram -
Pseudoalteromonas ruthenica DSM 15912	151081	139987	Gram -
Pseudoalteromonas spongiae UST010723-006	298657	134140	Gram -
Pseudoalteromonas tetraodonis GFC	43659	12686	Gram -
Pseudoalteromonas translucida DSM 14402	166935	12691	Gram -
Pseudoalteromonas tunicata D2	87626	12688	Gram -
Pseudoalteromonas ulvae UL12	107327	12694	Gram -
Pseudoalteromonas xiamenensis JCM 18779	882626	162293	Gram -
Pseudohongiella nitratireducens SCS-49	1768907	133284	Gram -
Pseudooceanicola lipolyticus 157	2029104	158599	Gram -
Pseudooceanicola marinus AZO-C	396013	130612	Gram -
Pseudovibrio denitrificans DN34	258256	13737	Gram -
Puniceicoccus vermicola DSM 26450	388746	17650	Gram -
Pustulibacterium marinum E403	1224947	133960	Gram -
Qipengyuania pelagi UST081027-248	994320	133677	Gram -
Reinekea thalattae SSH23	2593301	166392	Gram -
Rheinheimera salexigens KH87	1628148	158757	Gram -
Roseibium marinum mano 18	281252	13835	Gram -
Roseivirga pacifica DY53	1267423	131264	Gram -
Roseobacter cerasinus AI77	2602289	167030	Gram -
Roseobacter denitrificans DSM 7001	2434	13763	Gram -
Roseobacter litoralis DSM 6996	42443	13764	Gram -
Roseobacter ponti MM-7	1891787	140322	Gram -
Roseobacter ponti MM-7	1891787	140322	Gram -
Roseovarius atlanticus R12B	1641875	141127	Gram -
Roseovarius halotolerans HJ50	505353	130623	Gram -
Rubritalea profundi SAORIC-165	1658618	159705	Gram -
Rubrivirga marina SAORIC-28	1196024	133914	Gram -
Ruegeria conchae TW15	981384	24504	Gram -
Ruegeria denitrificans 5OM10	1715692	135100	Gram -
Ruegeria faecimaris HD-28	686389	24502	Gram -
Ruegeria gelatinovorans B6	53501	13801	Gram -
Ruegeria halocynthiae MA1-6	985054	24503	Gram -
Ruegeria intermedia CC-GIMAT-2	996115	24505	Gram -
Ruegeria marina ZH17	639004	13788	Gram -
Ruegeria marisrubri ZGT118	1685379	158547	Gram -
Ruegeria marisrubri ZGT118	1685379	158547	Gram -
Ruegeria meonggei MA-E2-3	1446476	169133	Gram -
Ruegeria pomeroyi DSS-3	89184	13783	Gram -
Ruegeria profundi ZGT108	1685378	158548	Gram -
Ruegeria profundi ZGT108	1685378	158548	Gram -
Sagittula marina F028-2	943940	131262	Gram -
Salinimicrobium marinum KCTC 12719	680283	133600	Gram -
Saonia flava DSM 29762	523696	140375	Gram -
Seohaeicola zhoushanensis NF48	1569283	140808	Gram -
Shewanella aestuarii KACC 16187	1028752	134072	Gram -
Shewanella algae OK-1	38313	14062	Gram -
Shewanella algicola ST-6	640633	132976	Gram -
Shewanella algidipiscicola S13	614070	134224	Gram -
Shewanella atlantica HAW-EB5	271099	14081	Gram -
Shewanella baltica DSM 9439	62322	14064	Gram -
Shewanella benthica UM 145	43661	14061	Gram -
Shewanella canadensis HAW-EB2	271096	14080	Gram -
Shewanella colwelliana LST-W	23	167090	Gram -
Shewanella denitrificans OS217	192073	14068	Gram -
Shewanella frigidimarina DSM 12253	56812	14066	Gram -
Shewanella gelidii RZB5-4	1642821	141062	Gram -
Shewanella hafniensis P010	365590	134162	Gram -
Shewanella halifaxensis A22-B3	458817	14078	Gram -
Shewanella hanedai 281	25	14060	Gram -
Shewanella insulae JBTF-M18	-	166878	Gram -
Shewanella japonica DSM 15915	93973	14071	Gram -
Shewanella khirikhana	1965282	166996	Gram -
Shewanella litoralis MMS16-UL482	2282700	159740	Gram -
Shewanella livingstonensis CIP 107390	150120	134647	Gram -
Shewanella loihica PV4	323850	14079	Gram -
Shewanella maritima D4-2	2520507	164505	Gram -
Shewanella morhuae U1417	365591	134163	Gram -
Shewanella pealeana ANG-SQ1	398579	139497	Gram -
Shewanella piezotolerans WP3	225849	134207	Gram -
Shewanella polaris SM1901	2588449	168314	Gram -
Shewanella psychromarinicola M2	2487742	164190	Gram -
Shewanella psychrophila WP2	225848	134206	Gram -
Shewanella salipaludis SHSM-M6	2723052	170937	Gram -
Shewanella sediminis A010-1	425104	14074	Gram -
Shewanella violacea CIP 106290	60217	139656	Gram -
Shewanella woodyi MS32	392500	14063	Gram -
Shewanella xiamenensis S4	332186	14084	Gram -
Shimia abyssi DSM 100673	1662395	132403	Gram -
Shimia gijangensis YSS-7	1470563	131300	Gram -
Shimia haliotis WM35	1280847	24508	Gram -
Shimia isoporae SW6	647720	13830	Gram -
Shimia marina CL-TA03	321267	23232	Gram -
Shimia thalassica R47	1715693	166260	Gram -
Silicimonas algicola KC90B	1826607	133213	Gram -
Simiduia agarivorans SA1	1117647	17906	Gram -
Sinobacterium caligoides SCSWE24	933926	130501	Gram -
Sulfitobacter litoralis DSM 17584	335975	13797	Gram -
Sulfitobacter marinus SW-265	394264	13798	Gram -
Tamlana carrageenivorans UJ94	2069432	166479	Gram -
Tenacibaculum adriaticum B390	413713	5654	Gram -
Tenacibaculum aiptasiae a4	426481	134318	Gram -
Tenacibaculum caenipelagi HJ-26M	1325435	169140	Gram -
Tenacibaculum dicentrarchi 35/09	669041	133642	Gram -
Tenacibaculum discolor LL04 11.1.1	361581	5655	Gram -
Tenacibaculum finnmarkense TNO006	2781243	167330	Gram -
Tenacibaculum holothuriorum S2-2	1635173	168579	Gram -
Tenacibaculum jejuense JCM 15975	584609	161700	Gram -
Tenacibaculum litoreum CL-TF13	321269	134170	Gram -
Tenacibaculum lutimaris TF-26	285258	5650	Gram -
Tenacibaculum maritimum R-2	107401	5651	Gram -
Tenacibaculum mesophilum KK10306	104268	5647	Gram -
Tenacibaculum pelagium S 7007	2759527	170193	Gram -
Tenacibaculum piscium TNO020	1458515	167290	Gram -
Tenacibaculum singaporense TLL-A2	2358479	166323	Gram -
Tenacibaculum skagerrakense D30	186571	5649	Gram -
Tenacibaculum soleae LL04 12.1.7	447689	134333	Gram -
Tenacibaculum todarodis LPB0136	1850252	158792	Gram -
Thalassobaculum litoreum CL-GR58	1123362	14021	Gram -
Thalassolituus maritimus 2O1	484498	11298	Gram -
Thalassolituus oleivorans Mil-1	187493	11294	Gram -
Thalassospira alkalitolerans JCM 18968	1293890	162358	Gram -
Thalassospira lohafexi 139Z-12	744227	168916	Gram -
Thalassospira lucentensis QMT2	168935	139656	Gram -
Thalassospira mesophila JCM 18969	1293891	162359	Gram -
Thalassospira profundimaris WPO 211	502049	13967	Gram -
Thalassospira tepidiphila 1-1B	1177930	13968	Gram -
Thalassospira xiamenensis M-5	220697	13966	Gram -
Thalassotalea agarivorans DSM 19706	349064	2883	Gram -
Thioclava dalianensis DLFJ1-1	1185766	130630	Gram -
Tranquillimonas alkanivorans A34	441119	13840	Gram -
Tropicibacter naphthalenivorans C02	441103	13842	Gram -
Tropicimonas isoalkanivorans B51	441112	13841	Gram -
Ulvibacter antarcticus DSM 23424	442714	5660	Gram -
Veronia pacifica SW014	1080227	132372	Gram -
Vibrio aerogenes FG1	1216006	17291	Gram -
Vibrio aestuarianus DSM 19606	28171	17318	Gram -
Vibrio agarilyticus SM6	2726741	166662	Gram -
Vibrio agarivorans 289A	153622	17281	Gram -
Vibrio albus E4404	2200953	166140	Gram -
Vibrio alfacsensis S277	1074311	17369	Gram -
Vibrio algicola SM1977	2662262	167141	Gram -
Vibrio alginolyticus 118	663	17256	Gram -
Vibrio aquaticus JCM 32691	2496559	164332	Gram -
Vibrio aquimaris THAF100	2587862	170904	Gram -
Vibrio astriarenae C7	1481923	131566	Gram -
Vibrio atlanticus Vb 11.11	693153	17361	Gram -
Vibrio azureus LC2-005	512649	17349	Gram -
Vibrio barjaei 3062	1676683	168719	Gram -
Vibrio bivalvicida 605	1276888	168849	Gram -
Vibrio brasiliensis NN4/l-abH/1.3	945543	17305	Gram -
Vibrio breoganii RD 15.11	553239	17348	Gram -
Vibrio campbellii DSM 19270	680	17319	Gram -
Vibrio caribbeanicus N384	701175	17367	Gram -
Vibrio celticus Rd 8.15	446372	17356	Gram -
Vibrio chagasii R-3712	170679	17300	Gram -
Vibrio coralliilyticus YB	190893	172654	Gram -
Vibrio coralliirubri corallo1	1516159	158432	Gram -
Vibrio costicola DSM 11403		17241	Gram -
Vibrio crassostreae DSM 17220	246167	17308	Gram -
Vibrio europaeus PP-638	300876	132509	Gram -
Vibrio fortis DSM 19133	212667	17337	Gram -
Vibrio furnissii 91 19-82	29494	17288	Gram -
Vibrio galatheae S2757	579748	132360	Gram -
Vibrio gazogenes PB1	687	17322	Gram -
Vibrio hangzhouensis DSM 100627	462991	130765	Gram -
Vibrio harveyi DSM 19623	669	17263	Gram -
Vibrio hepatarius 1P	171383	17338	Gram -
Vibrio ichthyoenteri F-2	870968	17289	Gram -
Vibrio ishigakensis JCM 19231	1481914	162436	Gram -
Vibrio jasicida DSM 27061	766224	23341	Gram -
Vibrio kanaloae DSM 17181	170673	17302	Gram -
Vibrio lentus 40M4	136468	17282	Gram -
Vibrio maritimus R-40493	990268	17362	Gram -
Vibrio mediterranei 50	689	17285	Gram -
Vibrio metoecus OP3H	1481663	132931	Gram -
Vibrio mytili 165	50718	17331	Gram -
Vibrio natriegens 111	691	17265	Gram -
Vibrio neocaledonicus NC470	1208308	136884	Gram -
Vibrio neptunius DSM 17183	170651	17306	Gram -
Vibrio ordalii Dom F3 kid	617133	17327	Gram -
Vibrio orientalis 717	28175	17328	Gram -
Vibrio owensii DY05	696485	17350	Gram -
Vibrio panuliri LBS2	1381081	131434	Gram -
Vibrio parahaemolyticus 113	670	17267	Gram -
Vibrio pectenicida DSM 19585	62763	17334	Gram -
Vibrio penaeicida KH-1	104609	17290	Gram -
Vibrio ponticus 369	265668	17295	Gram -
Vibrio proteolyticus DSM 30189	671	17275	Gram -
Vibrio quintilis M62	1117707	24661	Gram -
Vibrio renipiscarius Dcr-1-4-2	1461322	132212	Gram -
Vibrio rotiferianus R-14939	190895	17307	Gram -
Vibrio ruber VR1	184755	17293	Gram -
Vibrio sagamiensis LC2-047	1219064	168762	Gram -
Vibrio salinus DNF-1	2899784	170640	Gram -
Vibrio scophthalmi A089	45658	173609	Gram -
Vibrio sinaloensis DSM 21333	945550	17274	Gram -
Vibrio sinensis JCM 32692	2302434	164333	Gram -
Vibrio splendidus DSM 19640	29497	17329	Gram -
Vibrio tapetis B1090	52443	17332	Gram -
Vibrio tasmaniensis A 45	212663	17303	Gram -
Vibrio thalassae MD16	1243014	132189	Gram -
Vibrio toranzoniae Vb 10.8	1194427	24660	Gram -
Vibrio tritonius AM2		132206	Gram -
Vibrio tubiashii DSM 19142	29498	17330	Gram -
Vibrio variabilis R-40492	990271	17363	Gram -
Vibrio viridaestus JCM 32693	2487322	164334	Gram -
Vibrio vulnificus 324	672	17276	Gram -
Vreelandella glaciei DD 39	186761	131373	Gram -
Vreelandella maris QX-1	2729617	160209	Gram -
Vreelandella sedimenti QX-2	2729618	160639	Gram -
Yoonia litorea DPG-5	1123755	130607	Gram -
Yoonia maricola DSW-18	420999	24490	Gram -
Yoonia tamlensis SSW-35	390270	23225	Gram -
Zeaxanthinibacter enoshimensis TD-ZE3	392009	5729	Gram -
Zongyanglinia marina DSW4-44	2578117	164616	Gram -
Aequorivita capsosiphonis A71	487317	5479	Gram -
Aurantiacibacter marinus HWDM-33	-	133748	Gram -
Aureitalea marina S1-66	-	133711	Gram -
Dokdonia donghaensis DSW-1	-	5505	Gram -
Erythrobacter longus DSM 6997	-	5380	Gram -
Flavobacterium frigidarium NICMB 13737	-	5543	Gram -
Gimesia aquarii V144	-	160299	Gram -
Guyparkeria hydrothermalis R3	923	6092	Gram -
Halioglobus japonicus S1-36	-	23576	Gram -
Halopseudomonas litoralis 2SM5	-	13186	Gram -
Jannaschia helgolandensis DSM 14858	-	13665	Gram -
Lewinella antarctica KCCM 42688	-	133425	Gram -
Marinobacter nauticus SP. 17		473	Gram -
Marivita geojedonensis DPG-138	-	130640	Gram -
Microbulbifer celer ISL-39	-	134278	Gram -
Muricauda ruestringensis B1		5619	Gram -
Novosphingopyxis baekryungensis SW150	-	14280	Gram -
Olleya namhaensis WT-MY15	-	24049	Gram -
Pseudoalteromonas arabiensis k53	-	133879	Gram -
Qipengyuania citrea RE35F/1	-	5382	Gram -
Rheinheimera pacifica DSM 17616	-	2457	Gram -
Roseibacillus ishigakijimensis MN1-741	-	134327	Gram -
Thiomicrorhabdus indica 13-15A	-	167789	Gram -
Halomonas aquamarina 558	-	6010	Gram -
Pseudoponticoccus marisrubri SJ5A-1	-	158575	Gram -
Salinicola salarius M27	-	6080	Gram -
Candidatus Marinimicrobia bacterium	2026760	-	Gram -
Candidatus Marinimicrobia bacterium ADurb.Bin030	1852851	-	Gram -
Candidatus Marinimicrobia bacterium CG_4_10_14_0_2_um_filter_48_9	1975522	-	Gram -
Candidatus Marinimicrobia bacterium CG_4_9_14_3_um_filter_48_9	1975523	-	Gram -
Candidatus Marinimicrobia bacterium CG08_land_8_20_14_0_20_45_22	1975524	-	Gram -
Candidatus Marinimicrobia bacterium CG1_02_48_14	1805240	-	Gram -
Candidatus Marinimicrobia bacterium MT.SAG.2	2552983	-	Gram -
Candidatus Marinimicrobia bacterium MT.SAG.3	2552982	-	Gram -
Candidatus Marinimicrobia bacterium MT.SAG.4	2552981	-	Gram -
Candidatus Marinimicrobia bacterium PRS2	2483458	-	Gram -
Candidatus Moanabacter tarae	2200854	-	Gram -
Candidatus Pelagibacter giovannonii	2563896	-	Gram -
Candidatus Pelagibacter sp. (strain IMCC9063)	1002672	-	Gram -
Candidatus Pelagibacter sp. HIMB1321	1388755	-	Gram -
Candidatus Pelagibacter sp. HTCC7211	439493	-	Gram -
Candidatus Pelagibacter sp. RS39	1977864	-	Gram -
Candidatus Pelagibacter sp. RS40	1977865	-	Gram -
Candidatus Pelagibacter ubique (strain HTCC1062)	335992	-	Gram -
Candidatus Pelagibacter ubique HTCC1002	314261	-	Gram -
Candidatus Puniceispirillum sp	2026719	-	Gram -
Dokdonia pacifica SW230	1627892	131369	Gram -
Prochlorococcus marinus (strain AS9601)	146891	-	Gram -
Prochlorococcus marinus (strain MIT 9211)	93059	-	Gram -
Prochlorococcus marinus (strain MIT 9312)	74546	-	Gram -
Prochlorococcus marinus (strain MIT 9313)	74547	-	Gram -
Prochlorococcus marinus (strain MIT 9515)	167542	-	Gram -
Prochlorococcus marinus (strain NATL1A)	167555	-	Gram -
Prochlorococcus marinus (strain NATL2A)	59920	-	Gram -
Prochlorococcus marinus (strain SARG / CCMP1375 / SS120)	167539	-	Gram -
Prochlorococcus marinus str. GP2	59925	-	Gram -
Prochlorococcus marinus str. MIT 9116	167544	-	Gram -
Prochlorococcus marinus str. MIT 9201	93057	-	Gram -
Prochlorococcus marinus str. MIT 9202	93058	-	Gram -
Prochlorococcus marinus str. MIT 9302	74545	-	Gram -
Prochlorococcus marinus str. MIT 9314	167548	-	Gram -
Prochlorococcus marinus str. MIT 9401	167551	-	Gram -
Prochlorococcus marinus str. P0902-H212	1620696	-	Gram -
Prochlorococcus marinus str. P0903-H212	1622208	-	Gram -
Prochlorococcus marinus str. PAC1	59924	-	Gram -
Prochlorococcus marinus str. SB	59926	-	Gram -
Prochlorococcus marinus str. XMU1401	2052594	-	Gram -
Prochlorococcus marinus subsp. pastoris (strain CCMP1986 / NIES-2087 / MED4)	59919	-	Gram -
Prochlorococcus marinus subsp. pastoris (strain PCC 9511)	100363	-	Gram -
Prochlorococcus marinus XMU1408	2213228	-	Gram -
Prochlorococcus sp. HOT_208_60	1945637	-	Gram -
Prochlorococcus sp. MED-G73	2267254	-	Gram -
Prochlorococcus sp. MIT 0601	1499498	-	Gram -
Prochlorococcus sp. MIT 0602	1499499	-	Gram -
Prochlorococcus sp. MIT 0604	1501268	-	Gram -
Prochlorococcus sp. MIT 0701	1499502	-	Gram -
Prochlorococcus sp. MIT 0801	1501269	-	Gram -
Prochlorococcus sp. MIT 1303	1723647	-	Gram -
Prochlorococcus sp. MIT 1306	1799667	-	Gram -
Prochlorococcus sp. P1361	2729589	-	Gram -
Prochlorococcus sp. RS01	1924286	-	Gram -
Prochlorococcus sp. SP3034	2024877	-	Gram -
SAR202 cluster bacterium AC-409-J13_OGT_754m	2587834	-	Gram -
SAR202 cluster bacterium AC-647-N09_OGT_505m	2587833	-	Gram -
SAR202 cluster bacterium AC-647-P02_OGT_505m	2587832	-	Gram -
SAR202 cluster bacterium AD-802-E10_MRT_200m	2587840	-	Gram -
SAR202 cluster bacterium AD-802-F09_MRT_200m	2587839	-	Gram -
SAR202 cluster bacterium AD-802-K11_MRT_200m	2587838	-	Gram -
SAR202 cluster bacterium AD-802-L14_MRT_200m	2587837	-	Gram -
SAR202 cluster bacterium AD-804-J14_MRT_500m	2587836	-	Gram -
SAR202 cluster bacterium Ae2-Chloro-G1	1926607	-	Gram -
SAR202 cluster bacterium Ae2-Chloro-G2	1926608	-	Gram -
SAR202 cluster bacterium Casp-Chloro-G1	1926603	-	Gram -
SAR202 cluster bacterium Casp-Chloro-G2	1926604	-	Gram -
SAR202 cluster bacterium Casp-Chloro-G3	1926605	-	Gram -
SAR202 cluster bacterium Casp-Chloro-G4	1926606	-	Gram -
SAR202 cluster bacterium Io17-Chloro-G1	1926610	-	Gram -
SAR202 cluster bacterium Io17-Chloro-G2	1926611	-	Gram -
SAR202 cluster bacterium Io17-Chloro-G3	1926612	-	Gram -
SAR202 cluster bacterium Io17-Chloro-G4	1926613	-	Gram -
SAR202 cluster bacterium Io17-Chloro-G5	1926614	-	Gram -
SAR202 cluster bacterium Io17-Chloro-G6	1926615	-	Gram -
SAR202 cluster bacterium Io17-Chloro-G7	1926616	-	Gram -
SAR202 cluster bacterium Io17-Chloro-G9	1926618	-	Gram -
SAR202 cluster bacterium MP-NPac-SRR3961935-G1	1926623	-	Gram -
SAR202 cluster bacterium MP-SAtl-SRR3965592-G1	1926619	-	Gram -
SAR202 cluster bacterium MP-SAtl-SRR3965592-G2	1926620	-	Gram -
SAR202 cluster bacterium MP-SInd-SRR3963457-G1	1926621	-	Gram -
SAR202 cluster bacterium MP-SInd-SRR3963457-G2	1926622	-	Gram -
Synechococcus sp. (strain ATCC 27264 / PCC 7002 / PR-6) (Agmenellum quadruplicatum)	32049	-	Gram -
Synechococcus sp. (strain ATCC 29403 / PCC 7335)	91464	-	Gram -
Synechococcus sp. (strain CC9311)	64471	-	Gram -
Synechococcus sp. (strain CC9605)	110662	-	Gram -
Synechococcus sp. (strain CC9902)	316279	-	Gram -
Synechococcus sp. (strain RCC307)	316278	-	Gram -
Synechococcus sp. (strain WH7803)	32051	-	Gram -
Synechococcus sp. (strain WH7805)	59931	-	Gram -
Synechococcus sp. (strain WH8020)	32052	-	Gram -
Synechococcus sp. A10-1-5-1	2936507	-	Gram -
Synechococcus sp. A15-127	1050624	-	Gram -
Synechococcus sp. A15-44	1050646	-	Gram -
Synechococcus sp. A15-62	1050657	-	Gram -
Synechococcus sp. A18-25c	1866938	-	Gram -
Synechococcus sp. ARS1019	2024878	-	Gram -
Synechococcus sp. BIOS-E4-1	1400864	-	Gram -
Synechococcus sp. BIOS-U3-1	1400865	-	Gram -
Synechococcus sp. BL107	313625	-	Gram -
Synechococcus sp. BMK-MC-1	1442551	-	Gram -
Synechococcus sp. BS56D	2055944	-	Gram -
Synechococcus sp. CB0101	232348	-	Gram -
Synechococcus sp. CBW1002	1353134	-	Gram -
Synechococcus sp. CBW1004	1353136	-	Gram -
Synechococcus sp. CBW1006	1353138	-	Gram -
Synechococcus sp. CBW1107	2789857	-	Gram -
Synechococcus sp. CBW1108	1353147	-	Gram -
Synechococcus sp. CPC100	2024879	-	Gram -
Synechococcus sp. CPC35	2024880	-	Gram -
Synechococcus sp. EAC657	2024881	-	Gram -
Synechococcus sp. HK01-R	2751171	-	Gram -
Synechococcus sp. KORDI-100	1280380	-	Gram -
Synechococcus sp. KORDI-49	585423	-	Gram -
Synechococcus sp. KORDI-52	585425	-	Gram -
Synechococcus sp. LTW-R	2751170	-	Gram -
Synechococcus sp. M16.1	1442553	-	Gram -
Synechococcus sp. MED-G133	2518986	-	Gram -
Synechococcus sp. MED-G68	2267259	-	Gram -
Synechococcus sp. MED-G71	2267256	-	Gram -
Synechococcus sp. MEDNS5	1442554	-	Gram -
Synechococcus sp. MIT S9220	166309	-	Gram -
Synechococcus sp. MIT S9504	1801628	-	Gram -
Synechococcus sp. MIT S9508	1801629	-	Gram -
Synechococcus sp. MVIR-18-1	1386941	-	Gram -
Synechococcus sp. NIES-970	1827144	-	Gram -
Synechococcus sp. NOUM97013	1442555	-	Gram -
Synechococcus sp. PCC 11901	2579791	-	Gram -
Synechococcus sp. PROS-7-1	1442556	-	Gram -
Synechococcus sp. PROS-9-1	1968775	-	Gram -
Synechococcus sp. PROS-U-1	1400866	-	Gram -
Synechococcus sp. ROS8604	1442557	-	Gram -
Synechococcus sp. RSCCF101	2511069	-	Gram -
Synechococcus sp. SB0662_bin_14	2604852	-	Gram -
Synechococcus sp. SB0668_bin_13	2604859	-	Gram -
Synechococcus sp. SB0670_bin_20	2604863	-	Gram -
Synechococcus sp. SB0672_bin_10	2604864	-	Gram -
Synechococcus sp. SB0675_bin_7	2604868	-	Gram -
Synechococcus sp. SB0676_bin_10	2604869	-	Gram -
Synechococcus sp. SB0677_bin_5	2604870	-	Gram -
Synechococcus sp. SB0678_bin_12	2604871	-	Gram -
Synechococcus sp. SYN20	1050714	-	Gram -
Synechococcus sp. TAK9802	1442558	-	Gram -
Synechococcus sp. UBA8071	2055764	-	Gram -
Synechococcus sp. WH 5701	69042	-	Gram -
Synechococcus sp. WH 8016	166318	-	Gram -
Synechococcus sp. WH 8101	59932	-	Gram -
Synechococcus sp. WH 8109	166314	-	Gram -
Synechococcus sp. XM-24	1979185	-	Gram -
Synechococcus spongiarum	431041	-	Gram -
Synechococcus spongiarum 142	1608213	-	Gram -
Synechococcus spongiarum 15L	1608419	-	Gram -
Synechococcus spongiarum LMB bulk10D	1449121	-	Gram -
Synechococcus spongiarum LMB bulk10E	1449122	-	Gram -
Synechococcus spongiarum LMB bulk15M	1943582	-	Gram -
Synechococcus spongiarum LMB bulk15N	1943583	-	Gram -
Synechococcus spongiarum SP3	1604020	-	Gram -

## Sheet: Table S3
Feature name	Feature description	N of features	Method used
AAC	Aminoacid composition	19	In-house script
DPC	Dipeptide composition	399	In-house script
p_sp	Probability of containing signal peptide	2	SignalP 6.0
transmem_slr	SLR of compositions of transmembrane regions	1	TMBed
pI	Isoelectric Point	1	IPC2
atp_cost	ATP cost of the protein	1	In-house script
gibbs_energy_cost	Average Gibbs Energy Cost of the protein	1	In-house script
c_avg_content	Average Carbon Content	1	In-house script
n_avg_content	Average Nitrogen Content	1	In-house script
s_avg_content	Average Sulphur Content	1	In-house script
Length	Length of the protein	1	In-house script
QSO	Quasi Sequence Order	19	In-house script
PseAAC	Pseudo Amino acid composition	19	In-house script

## Sheet: README
Supplementary Data S1	Tara Oceans datasets used in this study.
Supplementary Data S2	Marine organisms selected for the training and validation dataset.
Supplementary data S3	Protein features used in Ayu.
