# Supplementary material for: Ayu: a machine intelligence tool for identification of extracellular proteins in the marine secretome
Source: Nat Commun. 2025 Mar 21;16:2793. doi: 10.1038/s41467-025-57974-5 (PMC11928666; doi:10.1038/s41467-025-57974-5)
Supplement: Supplementary file 6 — Source Data File [file 41467_2025_57974_MOESM6_ESM.zip]

Archive with 3 entries (2 files):
- Source Data Ayu/
- Source Data Ayu/Source Data Ayu Figures 3A, 3B, S10, S11.tsv
- Source Data Ayu/Source Data Ayu.ods
